# Supplementary material for: High-Resolution Monitoring of Antimicrobial Consumption in Vietnamese Small-Scale Chicken Farms Highlights Discrepancies Between Study Metrics
Source: Front Vet Sci. 2019 Jun 21;6:174. doi: 10.3389/fvets.2019.00174 (PMC6598194; doi:10.3389/fvets.2019.00174)
Supplement: Supplementary file 2 [file Table_2.XLSX]

## Sheet: Supplementary Material S2
Supplementary Material S2: List of AAIs included in all 236 antimicrobial products investigated.
ProductID	Type	AAI	Strength	Unit	Type of formulation	Administration route	Dilution factos ( g/l of water or g/kg of feed intake, NA for injection)	ADDkgvetVN
AB001	Veterinary medicine	Oxytetracycline	15	mg/g of product	Powder	Water	1	3.4
AB001	Veterinary medicine	Colistin	0.7	mg/g of product	Powder	Water	1	0.2
AB002	Veterinary medicine	Colistin	9.8	mg/g of product	Powder	Water	1	2.2
AB002	Veterinary medicine	Oxytetracycline	70	mg/g of product	Powder	Water	1	15.8
AB003	Veterinary medicine	Neomycin	77.4	mg/g of product	Powder	Water	0.5	8.7
AB003	Veterinary medicine	Colistin	14.6	mg/g of product	Powder	Water	0.5	1.6
AB004	Veterinary medicine	Oxytetracycline	10	mg/g of product	Powder	Feed	7.8	4.9
AB005	Veterinary medicine	Gentamicin	60	mg/g of product	Powder	Water	2	27
AB005	Veterinary medicine	Colistin	24.4	mg/g of product	Powder	Feed	7	10.8
AB006	Veterinary medicine	Doxycycline	200	mg/g of product	Powder	Feed	0.6	7.8
AB007	Veterinary medicine	Colistin	7.3	mg/g of product	Powder	Water	1	1.6
AB007	Veterinary medicine	Ampicillin	50	mg/g of product	Powder	Water	1	11.3
AB008	Veterinary medicine	Oxytetracycline	50	mg/g of product	Powder	Water	2	22.5
AB008	Veterinary medicine	Colistin	1.7	mg/g of product	Powder	Water	2	0.8
AB009	Veterinary medicine	Oxytetracycline	50	mg/g of product	Powder	Water	4	45
AB009	Veterinary medicine	Colistin	1.7	mg/g of product	Powder	Water	4	1.5
AB010	Veterinary medicine	Gentamicin	30	mg/g of product	Powder	Water	1	6.8
AB010	Veterinary medicine	Tylosin	50	mg/g of product	Powder	Feed	3.5	11
AB011	Veterinary medicine	Doxycycline	25	mg/g of product	Powder	Feed	3.1	4.9
AB011	Veterinary medicine	Tylosin	25	mg/g of product	Powder	Water	0.9	5
AB012	Veterinary medicine	Sulfadimethoxine	50	mg/g of product	Powder	Water	4	45
AB012	Veterinary medicine	Ampicillin	35	mg/g of product	Powder	Water	4	31.5
AB013	Veterinary medicine	Ampicillin	50	mg/g of product	Powder	Water	2	22.5
AB013	Veterinary medicine	Colistin	5.4	mg/g of product	Powder	Water	2	2.4
AB014	Veterinary medicine	Erythromycin	100	mg/g of product	Powder	Feed	4.7	29.4
AB014	Veterinary medicine	Colistin	12.2	mg/g of product	Powder	Water	1.3	3.7
AB015	Veterinary medicine	Amoxicillin	100	mg/g of product	Powder	Water	1	22.5
AB015	Veterinary medicine	Colistin	24.4	mg/g of product	Powder	Water	1	5.5
AB016	Veterinary medicine	Streptomycin	50	mg/g of product	Powder	Water	2	22.5
AB016	Veterinary medicine	Oxytetracycline	100	mg/g of product	Powder	Water	2	45
AB017	Veterinary medicine	Amoxicillin	40	mg/g of product	Powder	Water	1	9
AB018	Veterinary medicine	Colistin	20	mg/g of product	Powder	Water	2	9
AB018	Veterinary medicine	Oxytetracycline	40	mg/g of product	Powder	Water	2	18
AB019	Veterinary medicine	Sulphamethoxazole	50	mg/g of product	Powder	Water	3	33.8
AB019	Veterinary medicine	Thiamphenicol	60	mg/g of product	Powder	Water	3	40.5
AB020	Veterinary medicine	Methenamine	950	mg/g of product	Powder	Water	1.5	320.6
AB021	Veterinary medicine	Erythromycin	60	mg/g of product	Powder	Water	2	27
AB021	Veterinary medicine	Sulphamethoxazole	100	mg/g of product	Powder	Water	2	45
AB022	Veterinary medicine	Tylosin	100	mg/g of product	Powder	Water	0.5	11.3
AB022	Veterinary medicine	Doxycycline	200	mg/g of product	Powder	Water	0.5	22.5
AB023	Veterinary medicine	Colistin	19.5	mg/g of product	Powder	Water	1	4.4
AB023	Veterinary medicine	Amoxicillin	100	mg/g of product	Powder	Water	1	22.5
AB024	Veterinary medicine	Tilmicosin	200	mg/g of product	Powder	Water	0.5	22.5
AB025	Veterinary medicine	Streptomycin	22	mg/g of product	Powder	Water	1	5
AB025	Veterinary medicine	Oxytetracycline	20	mg/g of product	Powder	Water	1	4.5
AB026	Veterinary medicine	Gentamicin	35	mg/g of product	Powder	Water	2	15.8
AB026	Veterinary medicine	Tylosin	70	mg/g of product	Powder	Water	2	31.5
AB027	Veterinary medicine	Florfenicol	20	mg/g of product	Powder	Water	2	9
AB028	Veterinary medicine	Colistin	2.4	mg/g of product	Powder	Water	4	2.2
AB028	Veterinary medicine	Oxytetracycline	40	mg/g of product	Powder	Water	4	36
AB029	Veterinary medicine	Sulphamethoxazole	80	mg/g of product	Powder	Water	5	90
AB029	Veterinary medicine	Tylosin	40	mg/g of product	Powder	Water	5	45
AB030	Veterinary medicine	Trimethoprim	10	mg/g of product	Powder	Water	2	4.5
AB030	Veterinary medicine	Spiramycin	3.1	mg/g of product	Powder	Water	2	1.4
AB031	Veterinary medicine	Colistin	1.7	mg/g of product	Powder	Water	1	0.4
AB031	Veterinary medicine	Oxytetracycline	52.5	mg/g of product	Powder	Water	1	11.8
AB032	Veterinary medicine	Tylosin	100	mg/g of product	Powder	Water	1	22.5
AB032	Veterinary medicine	Amoxicillin	100	mg/g of product	Powder	Water	1	22.5
AB033	Veterinary medicine	Ampicillin	20	mg/g of product	Powder	Feed	16.5	20.9
AB033	Veterinary medicine	Doxycycline	14	mg/g of product	Powder	Feed	16.5	14.6
AB034	Veterinary medicine	Ampicillin	41	mg/g of product	Powder	Water	1	9.2
AB034	Veterinary medicine	Colistin	6.1	mg/g of product	Powder	Water	1	1.4
AB035	Veterinary medicine	Colistin	12.2	mg/g of product	Powder	Water	2	5.5
AB035	Veterinary medicine	Gentamicin	20	mg/g of product	Powder	Water	2	9
AB036	Veterinary medicine	Neomycin	60	mg/g of product	Powder	Water	1	13.5
AB036	Veterinary medicine	Colistin	14.6	mg/g of product	Powder	Water	1	3.3
AB037	Veterinary medicine	Neomycin	60	mg/g of product	Powder	Water	1	13.5
AB037	Veterinary medicine	Colistin	14.6	mg/g of product	Powder	Water	1	3.3
AB038	Veterinary medicine	Spectinomycin	22	mg/g of product	Powder	Water	0.5	2.5
AB038	Veterinary medicine	Lincomycin	22	mg/g of product	Powder	Water	0.5	2.5
AB039	Veterinary medicine	Streptomycin	25	mg/g of product	Powder	Water	2	11.3
AB039	Veterinary medicine	Sulphamethoxazole	25	mg/g of product	Powder	Water	2	11.3
AB040	Veterinary medicine	Doxycycline	100	mg/g of product	Powder	Water	1	22.5
AB040	Veterinary medicine	Neomycin	100	mg/g of product	Powder	Water	1	22.5
AB041	Veterinary medicine	Enrofloxacin	50	mg/g of product	Powder	Feed	3.1	9.8
AB042	Veterinary medicine	Colistin	18.3	mg/g of product	Powder	Water	3.3	13.7
AB042	Veterinary medicine	Trimethoprim	30	mg/g of product	Powder	Feed	11.7	22.1
AB043	Veterinary medicine	Florfenicol	40	mg/g of product	Powder	Feed	24.8	62.6
AB044	Veterinary medicine	Tylosin	200	mg/g of product	Powder	Feed	0.9	11
AB044	Veterinary medicine	Doxycycline	200	mg/g of product	Powder	Water	0.3	11.3
AB045	Veterinary medicine	Neomycin	250	mg/g of product	Powder	Water	0.5	28.1
AB046	Veterinary medicine	Colistin	1.7	mg/g of product	Powder	Water	3.3	1.3
AB046	Veterinary medicine	Oxytetracycline	50	mg/g of product	Powder	Water	3.3	37.5
AB047	Veterinary medicine	Oxytetracycline	20	mg/g of product	Powder	Water	1.8	8
AB048	Veterinary medicine	Colistin	25	mg/g of product	Powder	Feed	10.5	16.5
AB048	Veterinary medicine	Tylosin	83.3	mg/g of product	Powder	Water	3	56.2
AB050	Veterinary medicine	Amoxicillin	200	mg/g of product	Powder	Water	0.5	22.5
AB050	Veterinary medicine	Colistin	36.6	mg/g of product	Powder	Water	0.5	4.1
AB051	Veterinary medicine	Tilmicosin	250	mg/g of product	Liquid	Water	0.3	56.2
AB052	Veterinary medicine	Trimethoprim	80	mg/g of product	Powder	Water	1	18
AB052	Veterinary medicine	Sulfadimidine	400	mg/g of product	Powder	Water	1	90
AB053	Veterinary medicine	Florfenicol	40	mg/g of product	Powder	Water	1	9
AB054	Veterinary medicine	Flumequine	100	mg/g of product	Powder	Water	0.8	18.8
AB056	Veterinary medicine	Sulfadimidine	200	mg/g of product	Powder	Water	1	45
AB056	Veterinary medicine	Tylosin	100	mg/g of product	Powder	Water	1	22.5
AB058	Veterinary medicine	Oxytetracycline	50	mg/g of product	Powder	Water	2	22.5
AB058	Veterinary medicine	Colistin	1.5	mg/g of product	Powder	Water	2	0.7
AB059	Veterinary medicine	Tylosin	50	mg/g of product	Powder	Water	0.7	7.5
AB059	Veterinary medicine	Doxycycline	100	mg/g of product	Powder	Water	0.7	15
AB060	Veterinary medicine	Colistin	20	mg/g of product	Powder	Water	3	13.5
AB060	Veterinary medicine	Apramycin	50	mg/g of product	Powder	Water	3	33.8
AB061	Veterinary medicine	Gentamicin	50	mg/g of product	Powder	Water	1	11.3
AB061	Veterinary medicine	Trimethoprim	75	mg/g of product	Powder	Water	1	16.9
AB062	Veterinary medicine	Doxycycline	50	mg/g of product	Powder	Water	2	22.5
AB063	Veterinary medicine	Sulfadimidine	100	mg/g of product	Powder	Water	0.5	11.3
AB063	Veterinary medicine	Gentamicin	50	mg/g of product	Powder	Water	0.5	5.6
AB064	Veterinary medicine	Neomycin	100	mg/g of product	Powder	Water	1	22.5
AB064	Veterinary medicine	Oxytetracycline	180	mg/g of product	Powder	Water	1	40.5
AB065	Veterinary medicine	Amoxicillin	40	mg/g of product	Powder	Water	3	27
AB065	Veterinary medicine	Tylosin	40	mg/g of product	Powder	Water	3	27
AB066	Veterinary medicine	Oxytetracycline	50	mg/g of product	Powder	Water	1	11.3
AB066	Veterinary medicine	Colistin	1.7	mg/g of product	Powder	Water	1	0.4
AB067	Veterinary medicine	Lincomycin	50	mg/g of product	Powder	Water	2	22.5
AB067	Veterinary medicine	Doxycycline	40	mg/g of product	Powder	Water	2	18
AB069	Veterinary medicine	Enrofloxacin	10	mg/g of product	Powder	Water	1	2.3
AB069	Veterinary medicine	Colistin	2.9	mg/g of product	Powder	Water	1	0.7
AB070	Veterinary medicine	Enrofloxacin	10	mg/g of product	Liquid	Water	1.3	2.9
AB071	Veterinary medicine	Streptomycin	100	mg/g of product	Powder	Water	0.5	11.3
AB071	Veterinary medicine	Oxytetracycline	200	mg/g of product	Powder	Water	0.5	22.5
AB072	Veterinary medicine	Norfloxacin	200	mg/g of product	Liquid	Water	0.5	45
AB073	Veterinary medicine	Amoxicillin	100	mg/g of product	Powder	Water	0.5	11.3
AB073	Veterinary medicine	Colistin	19.5	mg/g of product	Powder	Water	0.5	2.2
AB074	Veterinary medicine	Neomycin	60	mg/g of product	Powder	Water	2.5	33.8
AB074	Veterinary medicine	Colistin	14.6	mg/g of product	Powder	Water	2.5	8.2
AB075	Veterinary medicine	Neomycin	100	mg/g of product	Liquid	Water	1	22.5
AB076	Veterinary medicine	Colistin	7.3	mg/g of product	Powder	Water	2	3.3
AB076	Veterinary medicine	Ampicillin	42	mg/g of product	Powder	Water	2	18.9
AB077	Veterinary medicine	Oxytetracycline	50	mg/g of product	Powder	Water	5.6	62.5
AB077	Veterinary medicine	Streptomycin	20	mg/g of product	Powder	Water	5.6	25
AB078	Veterinary medicine	Josamycin	180	mg/g of product	Powder	Feed	1.8	19.8
AB078	Veterinary medicine	Trimethoprim	100	mg/g of product	Powder	Feed	1.8	11
AB079	Veterinary medicine	Lincomycin	25	mg/g of product	Powder	Water	1.1	6.2
AB080	Veterinary medicine	Florfenicol	100	mg/g of product	Liquid	Water	0.7	15
AB081	Veterinary medicine	Colistin	9.8	mg/g of product	Powder	Feed	7	4.3
AB081	Veterinary medicine	Amoxicillin	41	mg/g of product	Powder	Feed	7	18.1
AB082	Veterinary medicine	Neomycin	60	mg/g of product	Powder	Water	1.5	20.3
AB082	Veterinary medicine	Colistin	14.6	mg/g of product	Powder	Water	1.5	4.9
AB083	Veterinary medicine	Tilmicosin	250	mg/g of product	Liquid	Water	0.8	45
AB084	Veterinary medicine	Neomycin	120	mg/g of product	Powder	Water	0.9	24
AB084	Veterinary medicine	Colistin	29.3	mg/g of product	Powder	Water	0.9	5.9
AB085	Veterinary medicine	Tetracycline	50	mg/g of product	Powder	Water	1.5	16.7
AB085	Veterinary medicine	Tylosin	20	mg/g of product	Powder	Water	1.5	6.7
AB086	Veterinary medicine	Oxytetracycline	100	mg/g of product	Powder	Water	2	45
AB086	Veterinary medicine	Spiramycin	78.1	mg/g of product	Powder	Feed	7	34.5
AB087	Veterinary medicine	Tylosin	20	mg/g of product	Powder	Feed	7	8.8
AB087	Veterinary medicine	Tetracycline	50	mg/g of product	Powder	Feed	7	22.1
AB088	Veterinary medicine	Ampicillin	30	mg/g of product	Powder	Water	10	67.5
AB088	Veterinary medicine	Colistin	3.9	mg/g of product	Powder	Water	10	8.8
AB089	Veterinary medicine	Doxycycline	100	mg/g of product	Powder	Water	2	45
AB090	Veterinary medicine	Oxytetracycline	4	mg/g of product	Powder	Water	20	18
AB090	Veterinary medicine	Colistin	8.8	mg/g of product	Powder	Water	20	39.5
AB091	Veterinary medicine	Doxycycline	40	mg/g of product	Liquid	Water	2	18
AB092	Veterinary medicine	Enrofloxacin	50	mg/g of product	Powder	Water	0.6	7.2
AB093	Veterinary medicine	Amoxicillin	100	mg/g of product	Powder	Water	1	22.5
AB094	Veterinary medicine	Enrofloxacin	50	mg/g of product	Powder	Water	1	11.3
AB095	Veterinary medicine	Florfenicol	100	mg/g of product	Liquid	Water	0.7	15
AB096	Veterinary medicine	Flumequine	50	mg/g of product	Powder	Water	1	11.3
AB097	Veterinary medicine	Colistin	9.8	mg/g of product	Powder	Water	1	2.2
AB097	Veterinary medicine	Amoxicillin	50	mg/g of product	Powder	Water	1	11.3
AB098	Veterinary medicine	Sulphamethoxazole	100	mg/g of product	Powder	Water	0.3	5.6
AB098	Veterinary medicine	Trimethoprim	20	mg/g of product	Powder	Water	0.3	1.1
AB099	Veterinary medicine	Tylosin	40	mg/g of product	Powder	Water	2	18
AB099	Veterinary medicine	Oxytetracycline	90	mg/g of product	Powder	Water	2	40.5
AB100	Veterinary medicine	Lincomycin	16	mg/g of product	Powder	Water	1	3.6
AB100	Veterinary medicine	Spectinomycin	25	mg/g of product	Powder	Water	1	5.6
AB101	Veterinary medicine	Enrofloxacin	50	mg/g of product	Powder	Water	1	11.3
AB104	Veterinary medicine	Tylosin	8	mg/g of product	Powder	Water	1.7	3
AB104	Veterinary medicine	Gentamicin	4	mg/g of product	Powder	Water	1.7	1.5
AB109	Veterinary medicine	Ampicillin	41	mg/g of product	Powder	Water	2	18.5
AB109	Veterinary medicine	Colistin	6.1	mg/g of product	Powder	Water	2	2.7
AB110	Veterinary medicine	Amoxicillin	150	mg/g of product	Powder	Water	0.5	16.9
AB110	Veterinary medicine	Colistin	19.5	mg/g of product	Powder	Water	0.5	2.2
AB111	Veterinary medicine	Lincomycin	50	mg/g of product	Liquid	Injection	NA	50
AB111	Veterinary medicine	Spectinomycin	100	mg/g of product	Liquid	Injection	NA	100
AB112	Veterinary medicine	Oxytetracycline	60	mg/g of product	Powder	Water	3	40.5
AB112	Veterinary medicine	Spiramycin	25	mg/g of product	Powder	Water	3	16.9
AB113	Veterinary medicine	Sulfachloropyridazine	50	mg/g of product	Powder	Water	2	22.5
AB113	Veterinary medicine	Tylosin	50	mg/g of product	Powder	Water	2	22.5
AB114	Veterinary medicine	Enrofloxacin	200	mg/g of product	Liquid	Water	0.3	11.3
AB115	Veterinary medicine	Florfenicol	100	mg/g of product	Powder	Water	1.3	30
AB116	Veterinary medicine	Enrofloxacin	50	mg/g of product	Powder	Water	1	11.3
AB117	Veterinary medicine	Flumequine	100	mg/g of product	Powder	Water	0.8	17.1
AB118	Veterinary medicine	Tylosin	41.5	mg/g of product	Powder	Water	4	37.4
AB118	Veterinary medicine	Amoxicillin	65.3	mg/g of product	Powder	Water	4	58.8
AB119	Veterinary medicine	Colistin	5.9	mg/g of product	Powder	Feed	66.2	24.4
AB119	Veterinary medicine	Lincomycin	3	mg/g of product	Powder	Water	18.9	12.8
AB121	Veterinary medicine	Tilmicosin	10	mg/g of product	Powder	Water	0.2	0.5
AB122	Veterinary medicine	Oxytetracycline	5	mg/g of product	Powder	Water	4	4.5
AB123	Veterinary medicine	Flumequine	200	mg/g of product	Powder	Water	0.8	34.2
AB124	Veterinary medicine	Doxycycline	50	mg/g of product	Powder	Feed	3.9	12.2
AB124	Veterinary medicine	Gentamicin	25	mg/g of product	Powder	Feed	3.9	6.1
AB125	Veterinary medicine	Trimethoprim	10	mg/g of product	Powder	Feed	3.5	2.2
AB126	Veterinary medicine	Flumequine	100	mg/g of product	Powder	Water	1	22.5
AB127	Veterinary medicine	Tylosin	20	mg/g of product	Powder	Water	1	4.5
AB127	Veterinary medicine	Sulfamethazine	20	mg/g of product	Powder	Feed	3.5	4.4
AB128	Veterinary medicine	Enrofloxacin	60	mg/g of product	Liquid	Water	0.6	8.6
AB129	Veterinary medicine	Oxytetracycline	100	mg/g of product	Powder	Water	1	22.5
AB129	Veterinary medicine	Tylosin	100	mg/g of product	Powder	Water	1	22.5
AB130	Veterinary medicine	Oxytetracycline	90	mg/g of product	Powder	Water	1.1	21.6
AB130	Veterinary medicine	Neomycin	60	mg/g of product	Powder	Water	1.1	14.4
AB131	Veterinary medicine	Trimethoprim	80	mg/g of product	Powder	Water	0.2	3.6
AB133	Veterinary medicine	Oxytetracycline	60	mg/g of product	Powder	Water	1	13.5
AB134	Veterinary medicine	Tylosin	50	mg/g of product	Powder	Feed	10.5	33.1
AB134	Veterinary medicine	Sulphamethoxazole	50	mg/g of product	Powder	Water	3	33.8
AB134	Veterinary medicine	Sulfadiazine	50	mg/g of product	Powder	Water	3	33.8
AB134	Veterinary medicine	Trimethoprim	20	mg/g of product	Powder	Water	3	13.5
AB135	Veterinary medicine	Norfloxacin	100	mg/g of product	Powder	Water	1	22.5
AB136	Veterinary medicine	Oxytetracycline	20	mg/g of product	Powder	Water	8.9	40
AB136	Veterinary medicine	Streptomycin	10	mg/g of product	Powder	Water	8.9	20
AB137	Veterinary medicine	Oxytetracycline	30	mg/g of product	Powder	Water	3	20.3
AB137	Veterinary medicine	Erythromycin	40	mg/g of product	Powder	Feed	10.5	26.5
AB138	Veterinary medicine	Colistin	12.2	mg/g of product	Powder	Feed	7	5.4
AB138	Veterinary medicine	Ampicillin	100	mg/g of product	Powder	Water	2	45
AB141	Veterinary medicine	Lincomycin	100	mg/g of product	Liquid	Injection	NA	100
AB142	Veterinary medicine	Neomycin	38.7	mg/g of product	Powder	Water	0.6	5.5
AB142	Veterinary medicine	Colistin	2	mg/g of product	Powder	Water	0.6	0.3
AB143	Veterinary medicine	Amoxicillin	100	mg/g of product	Powder	Feed	3.5	22.1
AB143	Veterinary medicine	Colistin	19.5	mg/g of product	Powder	Feed	3.5	4.3
AB144	Veterinary medicine	Doxycycline	35	mg/g of product	Powder	Water	1.8	14
AB144	Veterinary medicine	Gentamicin	20	mg/g of product	Powder	Water	1.8	8
AB145	Veterinary medicine	Thiamphenicol	50	mg/g of product	Powder	Feed	2.3	7.3
AB145	Veterinary medicine	Oxytetracycline	75	mg/g of product	Powder	Feed	2.3	11
AB146	Veterinary medicine	Enrofloxacin	50	mg/g of product	Powder	Water	1	11.3
AB147	Veterinary medicine	Colistin	2.9	mg/g of product	Powder	Water	4	2.6
AB147	Veterinary medicine	Spiramycin	7.8	mg/g of product	Powder	Water	4	7
AB148	Veterinary medicine	Tylosin	50	mg/g of product	Powder	Water	2	22.5
AB148	Veterinary medicine	Doxycycline	50	mg/g of product	Powder	Water	2	22.5
AB149	Veterinary medicine	Enrofloxacin	100	mg/g of product	Liquid	Water	0.5	11.3
AB150	Veterinary medicine	Doxycycline	200	mg/g of product	Liquid	Water	0.2	10
AB151	Veterinary medicine	Spectinomycin	110	mg/g of product	Powder	Feed	1.4	9.7
AB151	Veterinary medicine	Lincomycin	110	mg/g of product	Powder	Water	0.4	9.9
AB152	Veterinary medicine	Tylosin	200	mg/g of product	Powder	Water	0.5	22.5
AB152	Veterinary medicine	Colistin	4.9	mg/g of product	Powder	Water	0.5	0.5
AB153	Veterinary medicine	Lincomycin	22	mg/g of product	Powder	Feed	20.7	28.7
AB153	Veterinary medicine	Spectinomycin	22	mg/g of product	Powder	Feed	20.7	28.7
AB154	Veterinary medicine	Tilmicosin	100	mg/g of product	Powder	Water	1	22.5
AB155	Veterinary medicine	Trimethoprim	30	mg/g of product	Powder	Water	1	6.8
AB155	Veterinary medicine	Colistin	24.4	mg/g of product	Powder	Water	1	5.5
AB156	Veterinary medicine	Oxytetracycline	25	mg/g of product	Powder	Feed	7.8	12.2
AB157	Veterinary medicine	Ampicillin	50	mg/g of product	Powder	Feed	7	22.1
AB157	Veterinary medicine	Colistin	9.8	mg/g of product	Powder	Water	2	4.4
AB158	Veterinary medicine	Oxytetracycline	50	mg/g of product	Powder	Water	1.5	16.7
AB159	Veterinary medicine	Oxytetracycline	80	mg/g of product	Powder	Feed	7	35.3
AB160	Veterinary medicine	Sulfamethoxypyridazine	46	mg/g of product	Powder	Feed	3.5	10.1
AB160	Veterinary medicine	Tetracycline	50	mg/g of product	Powder	Water	1	11.3
AB161	Veterinary medicine	Colistin	36.6	mg/g of product	Powder	Water	1	8.2
AB162	Veterinary medicine	Trimethoprim	25	mg/g of product	Powder	Water	1	5.6
AB162	Veterinary medicine	Sulfadimethoxine	58	mg/g of product	Powder	Water	1	13.1
AB163	Veterinary medicine	Oxytetracycline	200	mg/g of product	Powder	Water	0.5	22.5
AB163	Veterinary medicine	Neomycin	200	mg/g of product	Powder	Water	0.5	22.5
AB164	Veterinary medicine	Flumequine	100	mg/g of product	Powder	Water	1	22.5
AB165	Veterinary medicine	Amoxicillin	400	mg/g of product	Powder	Water	0.5	45
AB166	Veterinary medicine	Doxycycline	100	mg/g of product	Powder	Water	1	22.5
AB166	Veterinary medicine	Gentamicin	50	mg/g of product	Powder	Water	1	11.3
AB167	Veterinary medicine	Trimethoprim	35	mg/g of product	Powder	Water	2	15.8
AB167	Veterinary medicine	Colistin	24.4	mg/g of product	Powder	Water	2	11
AB169	Veterinary medicine	Erythromycin	100	mg/g of product	Powder	Water	1	22.5
AB170	Veterinary medicine	Florfenicol	100	mg/g of product	Powder	Water	0.7	15
AB170	Veterinary medicine	Doxycycline	200	mg/g of product	Powder	Water	0.7	30
AB172	Veterinary medicine	Colistin	19.5	mg/g of product	Powder	Water	0.5	2.2
AB172	Veterinary medicine	Enramycin	40	mg/g of product	Powder	Water	0.5	4.5
AB173	Veterinary medicine	Tylosin	50	mg/g of product	Liquid	Injection	NA	50
AB173	Veterinary medicine	Florfenicol	200	mg/g of product	Liquid	Injection	NA	200
AB174	Veterinary medicine	Sulphathiazole	200	mg/g of product	Powder	Water	1	45
AB176	Veterinary medicine	Sulfadimidine	112.5	mg/g of product	Powder	Feed	33.1	234.6
AB176	Veterinary medicine	Oxytetracycline	60	mg/g of product	Powder	Feed	33.1	125.1
AB177	Veterinary medicine	Ampicillin	20	mg/g of product	Powder	Water	2.5	11.3
AB177	Veterinary medicine	Colistin	2	mg/g of product	Powder	Water	2.5	1.1
AB181	Veterinary medicine	Enrofloxacin	200	mg/g of product	Powder	Water	0.3	15
AB182	Veterinary medicine	Tylosin	50	mg/g of product	Powder	Water	2.5	28.1
AB182	Veterinary medicine	Sulfadimidine	50	mg/g of product	Powder	Water	2.5	28.1
AB183	Veterinary medicine	Amoxicillin	5	mg/g of product	Powder	Water	0.2	0.2
AB183	Veterinary medicine	Colistin	97.6	mg/g of product	Powder	Water	0.2	3.7
AB184	Veterinary medicine	Sulfadiazine	400	mg/g of product	Powder	Water	0.2	18
AB184	Veterinary medicine	Trimethoprim	80	mg/g of product	Powder	Water	0.2	3.6
AB185	Veterinary medicine	Cephalexin	25	mg/g of product	Powder	Water	12	67.5
AB186	Veterinary medicine	Neomycin	180	mg/g of product	Powder	Feed	17.5	198.5
AB186	Veterinary medicine	Trimethoprim	180	mg/g of product	Powder	Water	5	202.5
AB188	Veterinary medicine	Tylosin	75	mg/g of product	Powder	Water	0.6	10.7
AB188	Veterinary medicine	Sulfadimidine	150	mg/g of product	Powder	Water	0.6	21.4
AB189	Veterinary medicine	Tilmicosin	100	mg/g of product	Powder	Water	0.3	5.6
AB189	Veterinary medicine	Doxycycline	50	mg/g of product	Powder	Water	0.3	2.8
AB190	Veterinary medicine	Spectinomycin	33.3	mg/g of product	Powder	Water	10	74.9
AB190	Veterinary medicine	Lincomycin	16.7	mg/g of product	Powder	Feed	35	36.8
AB191	Veterinary medicine	Neomycin	80	mg/g of product	Powder	Feed	0.9	4.4
AB192	Veterinary medicine	Trimethoprim	125	mg/g of product	Powder	Water	1.1	31.2
AB192	Veterinary medicine	Sulfadimethoxine	62.5	mg/g of product	Powder	Feed	3.9	15.3
AB193	Veterinary medicine	Tiamulin	20	mg/g of product	Powder	Feed	4.8	6
AB193	Veterinary medicine	Doxycycline	40	mg/g of product	Powder	Feed	4.8	12
AB194	Veterinary medicine	Doxycycline	100	mg/g of product	Powder	Water	0.9	20
AB194	Veterinary medicine	Colistin	58.5	mg/g of product	Powder	Water	0.9	11.7
AB195	Veterinary medicine	Ampicillin	20	mg/g of product	Powder	Water	0.9	4
AB196	Veterinary medicine	Sulfadimethoxine	100	mg/g of product	Powder	Water	1	22.5
AB196	Veterinary medicine	Colistin	12.2	mg/g of product	Powder	Feed	3.5	2.7
AB197	Veterinary medicine	Colistin	19.5	mg/g of product	Powder	Water	2	8.8
AB198	Veterinary medicine	Oxytetracycline	180	mg/g of product	Powder	Water	0.5	21.6
AB198	Veterinary medicine	Neomycin	120	mg/g of product	Powder	Water	0.5	14.4
AB199	Veterinary medicine	Thiamphenicol	40	mg/g of product	Powder	Water	3	27
AB199	Veterinary medicine	Kitasamycin	50	mg/g of product	Powder	Water	3	33.8
AB200	Veterinary medicine	Neomycin	60	mg/g of product	Powder	Water	0.5	6.8
AB200	Veterinary medicine	Colistin	14.6	mg/g of product	Powder	Water	0.5	1.6
AB201	Veterinary medicine	Ampicillin	50	mg/g of product	Powder	Water	2	22.5
AB201	Veterinary medicine	Colistin	5	mg/g of product	Powder	Water	2	2.3
AB202	Veterinary medicine	Gentamicin	25.8	mg/g of product	Powder	Water	2	11.6
AB202	Veterinary medicine	Tylosin	80	mg/g of product	Powder	Water	2	36
AB203	Veterinary medicine	Gentamicin	30	mg/g of product	Powder	Water	2	13.5
AB203	Veterinary medicine	Tylosin	50	mg/g of product	Powder	Water	2	22.5
AB206	Veterinary medicine	Amoxicillin	100	mg/g of product	Powder	Water	1	22.5
AB207	Veterinary medicine	Streptomycin	85	mg/g of product	Powder	Water	1	19.1
AB207	Veterinary medicine	Tylosin	25	mg/g of product	Powder	Water	1	5.6
AB208	Veterinary medicine	Colistin	19.5	mg/g of product	Powder	Water	1	4.4
AB208	Veterinary medicine	Amoxicillin	100	mg/g of product	Powder	Water	1	22.5
AB210	Veterinary medicine	Sulfadimethoxine	200	mg/g of product	Powder	Feed	2.1	26.5
AB210	Veterinary medicine	Trimethoprim	40	mg/g of product	Powder	Feed	2.1	5.3
AB211	Veterinary medicine	Cefadroxil	200	mg/g of product	Powder	Water	1	45
AB213	Veterinary medicine	Amoxicillin	200	mg/g of product	Powder	Water	1	45
AB214	Veterinary medicine	Lincomycin	25	mg/g of product	Powder	Water	0.3	1.4
AB215	Veterinary medicine	Florfenicol	20	mg/g of product	Powder	Water	4.7	21.3
AB217	Veterinary medicine	Florfenicol	20	mg/g of product	Powder	Water	1	4.5
AB217	Veterinary medicine	Doxycycline	30	mg/g of product	Powder	Water	1	6.8
AB218	Veterinary medicine	Trimethoprim	20	mg/g of product	Liquid	Water	2	9
AB218	Veterinary medicine	Sulfadimethoxine	100	mg/g of product	Liquid	Water	2	45
AB219	Veterinary medicine	Enrofloxacin	50	mg/g of product	Powder	Water	1	11.3
AB220	Veterinary medicine	Tilmicosin	200	mg/g of product	Liquid	Water	0.5	45
AB221	Veterinary medicine	Spiramycin	30	mg/g of product	Powder	Water	2	13.5
AB221	Veterinary medicine	Oxytetracycline	100	mg/g of product	Powder	Water	2	45
AB222	Veterinary medicine	Sulphamethoxazole	25	mg/g of product	Powder	Water	2	11.3
AB222	Veterinary medicine	Erythromycin	25	mg/g of product	Powder	Water	2	11.3
AB223	Veterinary medicine	Lincomycin	22	mg/g of product	Powder	Water	2	9.9
AB223	Veterinary medicine	Spectinomycin	22	mg/g of product	Powder	Water	2	9.9
AB224	Veterinary medicine	Oxytetracycline	50	mg/g of product	Powder	Water	3.3	37.5
AB225	Veterinary medicine	Colistin	8.8	mg/g of product	Powder	Water	1	2
AB225	Veterinary medicine	Spiramycin	10.9	mg/g of product	Powder	Water	1	2.5
AB226	Veterinary medicine	Gentamicin	20	mg/g of product	Powder	Water	1.3	5.6
AB226	Veterinary medicine	Doxycycline	35	mg/g of product	Powder	Feed	4.4	9.6
AB227	Veterinary medicine	Tylosin	50	mg/g of product	Powder	Feed	7	22.1
AB227	Veterinary medicine	Colistin	19.5	mg/g of product	Powder	Feed	7	8.6
AB228	Veterinary medicine	Marbofloxalin	25	mg/g of product	Liquid	Injection	NA	25
AB229	Veterinary medicine	Florfenicol	230	mg/g of product	Liquid	Water	2.2	115
AB230	Veterinary medicine	Colistin	3.7	mg/g of product	Powder	Water	4	3.3
AB230	Veterinary medicine	Ampicillin	25	mg/g of product	Powder	Water	4	22.5
AB231	Veterinary medicine	Flumequine	50	mg/g of product	Powder	Water	1	11.3
AB232	Veterinary medicine	Streptomycin	60	mg/g of product	Powder	Water	1	13.5
AB233	Veterinary medicine	Oxytetracycline	40	mg/g of product	Powder	Water	3	27
AB234	Veterinary medicine	Flumequine	50	mg/g of product	Powder	Water	0.5	5.6
AB237	Veterinary medicine	Doxycycline	30	mg/g of product	Powder	Water	0.8	5.6
AB237	Veterinary medicine	Gentamicin	15	mg/g of product	Powder	Water	0.8	2.8
AB238	Veterinary medicine	Amoxicillin	50	mg/g of product	Powder	Water	2	22.5
AB239	Veterinary medicine	Erythromycin	200	mg/g of product	Powder	Feed	3.5	44.1
AB243	Veterinary medicine	Flumequine	50	mg/g of product	Powder	Water	1.1	12.5
AB250	Veterinary medicine	Doxycycline	100	mg/g of product	Liquid	Injection	NA	100
AB250	Veterinary medicine	Florfenicol	100	mg/g of product	Liquid	Injection	NA	100
AB251	Veterinary medicine	Doxycycline	50	mg/g of product	Powder	Water	0.5	5.6
AB251	Veterinary medicine	Florfenicol	100	mg/g of product	Powder	Water	0.5	11.3
AB252	Veterinary medicine	Doxycycline	200	mg/g of product	Powder	Water	0.3	11.3
AB252	Veterinary medicine	Tylosin	200	mg/g of product	Powder	Water	0.3	11.3
AB255	Veterinary medicine	Amoxicillin	50	mg/g of product	Powder	Water	0.8	8.9
AB255	Veterinary medicine	Colistin	10	mg/g of product	Powder	Water	0.8	1.8
AB256	Veterinary medicine	Tylosin	100	mg/g of product	Powder	Water	1.3	29.2
AB257	Veterinary medicine	Gentamicin	60	mg/g of product	Liquid	Injection	NA	60
AB257	Veterinary medicine	Tylosin	150	mg/g of product	Liquid	Injection	NA	150
AB263	Veterinary medicine	Amoxicillin	150	mg/g of product	Powder	Water	0.8	26.7
AB266	Veterinary medicine	Colistin	9.8	mg/g of product	Powder	Water	0.8	1.7
AB266	Veterinary medicine	Ampicillin	50	mg/g of product	Powder	Water	0.8	8.9
AB068	Human medicine	Chloramphenicol	2500	mg/10 tablets	Tablet	Water	NA	NA
AB102	Human medicine	Ampicillin	5000	mg/10 tablets	Tablet	Water	NA	NA
AB103	Human medicine	Ampicillin	5000	mg/10 tablets	Tablet	Water	NA	NA
AB105	Human medicine	Ciprofloxacin	5000	mg/10 tablets	Tablet	Water	NA	NA
AB106	Human medicine	Tetracycline	5000	mg/10 tablets	Tablet	Water	NA	NA
AB107	Human medicine	Chloramphenicol	2500	mg/10 tablets	Tablet	Water	NA	NA
AB108	Human medicine	Sulfaguanidin	5000	mg/10 tablets	Tablet	Water	NA	NA
AB120	Human medicine	Tetracycline	5000	mg/10 tablets	Tablet	Water	NA	NA
AB139	Human medicine	Tetracycline	5000	mg/10 tablets	Tablet	Water	NA	NA
AB140	Human medicine	Lincomycin	5000	mg/10 tablets	Tablet	Water	NA	NA
AB168	Human medicine	Cefotaxime	1000	mg/10 tablets	Tablet	Water	NA	NA
AB178	Human medicine	Amoxicillin	5000	mg/10 tablets	Tablet	Water	NA	NA
AB179	Human medicine	Ciprofloxacin	5000	mg/10 tablets	Tablet	Water	NA	NA
AB180	Human medicine	Amoxicillin	5000	mg/10 tablets	Tablet	Water	NA	NA
AB236	Human medicine	Sulfaguanidin	5000	mg/10 tablets	Tablet	Water	NA	NA
AB244	Human medicine	Amoxicillin	5000	mg/10 tablets	Tablet	Water	NA	NA
