# Supplementary material for: High-Resolution Monitoring of Antimicrobial Consumption in Vietnamese Small-Scale Chicken Farms Highlights Discrepancies Between Study Metrics
Source: Front Vet Sci. 2019 Jun 21;6:174. doi: 10.3389/fvets.2019.00174 (PMC6598194; doi:10.3389/fvets.2019.00174)
Supplement: Supplementary file 4 [file Data_Sheet_1.xlsx]

## Sheet: Weigh of chicken 
FlockID	Chicken	Week 1	Week 2	Week 3	Week 4	Week 5	Week 6	Week 7	Week 8	Week 9	Week 10	Week 11	Week 12	Week 13	Week 14	Week 15	Week 16	Week 17	Week 18	Week 19	Week 20	Week 21	Week 22	Week 23	Week 24	Week 25	Week 26	Week 27
1	1	0.04	0.12	0.4	0.32	0.45	0.52	0.47	0.52	0.87	0.71	1.12	1.14	1.58	1.62	1.35	1.86	1.59	1.9
1	2	0.04	0.06	0.2	0.4	0.45	1.05	0.53	0.73	0.92	0.89	0.6	0.79	1.58	1.62	1.35	1.77	1.53	1.71
1	3	0.06	0.11	0.4	0.47	0.9	0.52	0.41	0.88	0.58	1.2	0.6	0.7	1.58	1.62	1.35	1.68	1.59	1.81
1	4	0.06	0.06	0.27	0.47	0.52	0.59	1	0.57	1.07	0.71	0.69	0.79	1.58	1.62	1.35	1.58	1.64	1.9
1	5	0.06	0.12	0.2	0.32	0.45	0.39	0.53	0.57	0.53	0.71	0.69	0.96	1.58	1.62	1.35	1.77	1.69	2.38
1	6	0.04	0.06	0.27	0.47	0.45	0.79	0.77	0.83	0.68	0.84	0.86	1.05	1.58	1.62	1.35	1.86	1.48	2.1
1	7	0.04	0.06	0.27	0.32	0.57	0.98	0.83	0.52	0.53	0.8	0.86	1.4	1.58	1.62	1.35	1.68	1.69	2.19
1	8	0.02	0.09	0.27	0.47	0.3	0.39	0.41	0.73	0.77	0.67	0.77	0.88	1.58	1.62	1.35	1.86	1.48	1.9
1	9	0.06	0.06	0.4	0.32	0.45	0.85	0.71	1.04	0.73	0.53	0.86	1.05	1.58	1.62	1.35	1.86	1.59	2
1	10	0.04	0.06	0.27	0.4	0.75	0.52	0.47	1.04	0.77	0.71	0.77	1.23	1.58	1.62	1.35	2.42	1.59	2.29
2	1	0.08	0.12	0.4	0.87	0.67	1.12	1.12	1.04	1.26	0.89	1.46	1.32	1.75	1.7
2	2	0.08	0.12	0.33	0.63	0.6	1.18	1.06	1.25	1.16	1.33	1.55	1.58	1.16	1.62
2	3	0.08	0.11	0.4	0.47	0.52	1.12	0.94	1.45	1.36	1.15	1.37	1.67	1.83	1.7
2	4	0.06	0.11	0.33	0.63	0.72	0.85	1	1.3	1.21	1.33	1.12	1.58	1.58	1.96
2	5	0.06	0.12	0.33	0.63	0.75	0.92	0.71	1.56	1.4	1.07	1.2	1.14	8.48	1.62
2	6	0.08	0.12	0.4	0.55	0.75	1.25	0.83	1.25	1.26	1.07	1.2	1.58	1.33	1.96
2	7	0.08	0.12	0.4	0.47	0.82	1.31	1.18	1.35	1.16	1.15	1.55	1.4	1.5	1.62
2	8	0.08	0.12	0.4	0.71	0.6	1.05	1.06	1.25	1.45	1.42	1.55	1.49	1.41	1.79
2	9	0.06	0.12	0.4	0.55	0.67	0.79	1	1.35	1.55	1.07	1.29	1.58	1.58	1.96
2	10	0.06	0.11	0.33	0.63	0.6	1.18	1	1.25	1.26	1.15	1.46	1.67	1.75	1.79
3	1	0.04	0.09	0.33	0.4	0.45	0.52	0.94	0.54	0.52	0.89	1.03	0.79	1	1.02	1.17	1.4	1.37
3	2	0.04	0.12	0.27	0.47	0.45	0.52	0.59	0.52	0.48	0.8	0.86	0.7	0.75	0.82	0.88	1.49	1.48
3	3	0.06	0.09	0.27	0.47	0.37	0.33	0.53	0.44	0.39	0.76	0.86	1.14	1	1.45	1.62	1.49	1.37
3	4	0.03	0.09	0.27	0.4	0.52	0.66	0.65	0.46	0.44	0.8	1.29	0.79	0.75	1.36	1.53	1.58	1.48
3	5	0.04	0.09	0.2	0.4	0.6	0.39	0.47	0.44	0.43	0.71	0.86	0.88	1.08	1.02	1.17	1.21	1.48
3	6	0.04	0.06	0.13	0.63	0.45	0.66	0.47	0.52	0.48	0.89	0.52	0.88	0.75	1.28	1.44	1.12	1.37
3	7	0.06	0.09	0.27	0.47	0.52	0.46	0.61	0.52	0.5	0.8	0.86	0.56	0.68	1.02	1.17	1.4	1.37
3	8	0.04	0.09	0.33	0.4	0.6	0.52	0.38	0.52	0.48	0.8	0.64	1.05	0.78	1.28	1.35	1.58	1.48
3	9	0.03	0.06	0.13	0.47	0.3	0.52	0.59	0.64	0.62	1.24	0.86	1.09	1.33	0.94	1.08	1.3	1.48
3	10	0.04	0.06	0.2	0.24	0.3	0.52	0.73	0.47	0.45	0.89	0.67	0.7	1.08	1.45	1.62	1.21	1.48
4	1	0.05	0.06	0.27	0.63	0.6	0.39	0.59	0.42	0.58	0.89	0.86	0.96	1.25	1.02	1.17	0.93	1.37	1.33	1.27	2.07	1.99	1.68
4	2	0.05	0.05	0.27	0.47	0.45	0.66	0.71	0.62	0.77	0.71	0.69	1.14	1.08	0.85	1.35	1.3	1.16	1.24	1.37	1.62	2.26	2.35
4	3	0.05	0.05	0.27	0.63	0.75	0.92	0.47	0.52	0.48	0.53	0.94	0.88	0.83	0.94	0.9	1.12	1.59	1.43	1.06	1.77	1.9	1.59
4	4	0.05	0.06	0.27	0.47	0.75	0.52	0.59	0.83	0.97	0.89	0.52	1.32	1	1.11	1.26	0.93	1.48	1.14	1.48	1.62	1.81	1.68
4	5	0.05	0.04	0.13	0.47	0.45	0.52	0.47	0.52	0.87	0.89	0.43	1.23	1.16	1.19	0.9	1.21	1.27	1.05	1.58	1.48	1.36	2.09
4	6	0.05	0.05	0.27	0.63	0.45	0.39	0.59	0.83	0.97	0.8	0.69	0.88	1	0.85	0.99	1.12	1.06	1.24	1.27	1.77	1.18	1.84
4	7	0.05	0.05	0.27	0.63	0.75	0.66	0.83	0.62	0.48	0.44	0.86	1.23	0.75	1.28	1.26	1.12	1.16	1.43	1.06	2.07	2.35	1.93
4	8	0.05	0.05	0.13	0.47	0.9	0.79	0.47	0.93	0.68	0.62	0.6	0.79	0.91	1.11	1.08	1.21	1.06	1.33	1.16	1.62	2.08	1.68
4	9	0.05	0.05	0.27	0.32	0.6	0.66	0.47	1.04	0.77	0.71	0.86	1.14	0.83	1.02	0.9	1.02	1.37	1.14	1.27	2.07	1.9	1.76
4	10	0.05	0.05	0.13	0.63	0.45	0.52	0.71	0.62	1.07	0.89	0.86	1.32	0.91	0.94	1.08	1.3	1.27	1.05	1.16	1.62	1.27	2.01
5	1	0.05	0.09	0.39	0.47	0.45	0.51	0.86	0.88	1.26	1.07	1.37	1.05	1.26	1.02
5	2	0.05	0.07	0.29	0.46	0.69	0.64	0.98	0.86	1.07	1.15	1.46	1.14	1.12	1.15
5	3	0.05	0.11	0.25	0.43	0.69	0.63	0.99	0.83	0.83	1.24	1.2	1.23	1	1.24
5	4	0.05	0.08	0.24	0.4	0.67	0.56	0.79	0.93	0.81	1.33	0.6	1.34	1.21	1.36
5	5	0.05	0.08	0.31	0.52	0.45	0.63	1.01	0.96	1.07	0.89	1.14	1.42	1.37	1.49
5	6	0.05	0.05	0.32	0.41	0.55	0.42	0.77	0.99	1.09	1.33	1.39	1.58	1.44	1.24
5	7	0.05	0.05	0.23	0.38	0.45	0.49	0.84	0.97	0.8	1.11	1.31	1.49	1.37	1.41
5	8	0.05	0.06	0.33	0.4	0.6	0.45	0.9	1	0.87	1.33	1.03	1.21	1.5	1.58
5	9	0.05	0.07	0.23	0.44	0.75	0.58	0.83	0.78	1.26	1.29	1.32	1.27	1.45	1.55
5	10	0.05	0.04	0.21	0.35	0.64	0.71	0.8	0.73	1.09	1.21	1.03	1.33	1.29	1.47
6	1	0.03	0.08	0.23	0.4	0.55	0.55	0.59	0.57	0.58	0.46	0.69	0.83	0.83	1.28
6	2	0.03	0.08	0.19	0.47	0.75	0.5	0.61	0.55	0.6	0.47	0.77	0.86	0.96	1.11
6	3	0.03	0.06	0.2	0.41	0.45	0.51	0.57	0.51	0.62	0.44	0.86	0.96	1.08	1.24
6	4	0.35	0.08	0.21	0.43	0.55	0.56	0.55	0.6	0.57	0.53	0.6	0.88	1.06	1.36
6	5	0.04	0.08	0.24	0.38	0.6	0.59	0.58	0.61	0.5	0.55	0.69	0.79	1.16	1.45
6	6	0.04	0.09	0.19	0.47	0.63	0.52	0.63	0.62	0.48	0.58	0.82	0.88	0.75	1.62
6	7	0.04	0.08	0.27	0.44	0.6	0.59	0.65	0.64	0.53	0.61	0.73	1.05	1	1.02
6	8	0.04	0.08	0.25	0.32	0.67	0.63	0.61	0.65	0.56	0.62	0.67	1.1	1.12	1.53
6	9	0.04	0.08	0.27	0.38	0.64	0.66	0.59	0.52	0.63	0.64	0.64	1.14	1.15	1.28
6	10	0.04	0.07	0.32	0.4	0.52	0.68	0.59	0.62	0.68	0.67	0.76	0.7	1.25	1.41
7	1	0.02	0.01	0.03	0.04	0.04	0.13	0.11	0.1	0.29	0.36	0.52	0.79	0.83	1.19
7	2	0.01	0.01	0.01	0.02	0.03	0.2	0.12	0.16	0.34	0.4	0.69	0.88	0.91	0.94
7	3	0.01	0.01	0.02	0.03	0.02	0.26	0.18	0.19	0.39	0.44	0.64	0.96	1	1.11
7	4	0.02	0.01	0.03	0.02	0.05	0.33	0.24	0.21	0.48	0.53	0.77	0.83	1.08	1.19
7	5	0.01	0.01	0.03	0.04	0.04	0.12	0.24	0.31	0.39	0.49	0.73	0.88	0.83	1.02
7	6	0.02	0.02	0.02	0.05	0.03	0.1	0.35	0.42	0.34	0.53	0.77	0.79	1.16	0.94
7	7	0.01	0.01	0.03	0.06	0.05	0.13	0.18	0.47	0.39	0.62	0.82	0.88	0.83	1.19
7	8	0.01	0.01	0.01	0.03	0.06	0.2	0.35	0.31	0.48	0.58	0.77	1.05	1.08	1.19
7	9	0.01	0.01	0.04	0.03	0.07	0.26	0.41	0.42	0.58	0.44	0.69	1.14	0.83	1.28
7	10	0.01	0.02	0.03	0.05	0.07	0.33	0.29	0.52	0.44	0.62	0.6	0.88	1.16	1.19
8	1	0.1	0.07	0.53	0.63	0.9	0.59	1.42	1.25	1.16	1.42	1.37	1.32	1.5	1.87
8	2	0.08	0.06	0.4	0.79	0.75	0.79	1.18	1.14	1.26	1.24	1.46	1.14	1.41	1.79
8	3	0.12	0.08	0.4	0.79	1.04	0.92	1.06	1.35	1.36	1.51	1.55	1.4	1.33	1.96
8	4	0.1	0.07	0.53	0.63	0.75	1.05	1.18	1.04	1.45	1.15	1.2	1.49	1.58	1.53
8	5	0.1	0.06	0.4	0.47	0.6	0.92	1.3	1.14	1.36	1.24	1.03	1.4	1.75	1.36
8	6	0.1	0.06	0.13	0.63	1.04	1.05	1.18	1.35	1.16	1.33	1.46	1.67	1.83	2.13
8	7	0.08	0.05	0.53	0.79	0.9	1.18	1.06	1.04	1.26	1.42	1.29	1.75	1.58	1.62
8	8	0.08	0.06	0.27	0.95	0.75	0.79	1.42	1.25	1.36	1.51	1.2	1.58	1.66	1.7
8	9	0.12	0.08	0.4	0.63	0.9	1.05	1.18	0.93	1.55	1.07	1.55	1.49	1.41	1.36
8	10	0.1	0.07	0.4	0.95	1.04	1.05	0.94	1.25	1.16	1.15	1.46	1.75	1.66	1.45
9	1	0.03	0.05	0.16	0.32	0.78	0.47	0.57	0.52	0.97	0.58	0.53	0.96	1.16	1.11	1.08	1.49	1.27
9	2	0.02	0.04	0.19	0.54	0.24	0.52	0.33	0.62	0.81	1.42	1.03	1.14	1.66	1.36	1.44	1.02	1.48
9	3	0.02	0.04	0.16	0.32	0.3	0.47	0.59	0.62	0.58	0.8	1.03	0.79	0.83	1.45	0.99	1.12	1.06
9	4	0.02	0.02	0.16	0.16	0.3	0.52	0.35	0.57	0.66	0.78	0.94	1.67	1.16	0.85	1.89	1.86	1.69
9	5	0.02	0.02	0.13	0.28	0.3	0.52	1.06	0.6	0.58	0.73	0.77	0.96	0.91	1.62	1.89	1.86	1.27
9	6	0.02	0.04	0.11	0.28	0.42	0.55	0.68	0.58	0.58	1.02	1.12	1.05	1.25	1.02	1.08	0.93	1.59
9	7	0.02	0.04	0.16	0.25	0.18	0.92	0.57	0.52	1.26	0.8	0.86	1.05	1.08	1.19	1.17	0.93	1.06
9	8	0.02	0.04	0.13	0.24	0.54	0.37	0.61	0.62	0.7	0.69	0.86	1.05	1.5	1.36	1.98	1.02	1.8
9	9	0.02	0.04	0.11	0.44	0.45	0.52	0.29	0.44	0.77	0.64	1.33	0.96	1.08	1.36	1.62	0.84	2.11
9	10	0.02	0.04	0.13	0.16	0.36	0.52	0.59	0.54	0.79	0.98	0.86	1.14	0.91	1.79	1.53	1.58	1.37
10	1	0.02	0.06	0.24	0.66	0.75	0.66	0.83	0.81	1.36	1.95	2.06	1.58	1.66	2.13	1.8	1.58
10	2	0.02	0.06	0.21	0.51	0.72	0.66	0.83	0.79	1.16	1.24	1.55	1.58	1.66	2.05	1.8	1.58
10	3	0.02	0.06	0.19	0.51	0.51	0.66	0.83	0.79	1.07	1.07	1.55	1.23	1.66	2.05	1.8	1.58
10	4	0.02	0.06	0.19	0.51	0.45	0.66	0.71	0.75	1.07	1.07	1.29	1.23	1.66	1.62	1.8	1.58
10	5	0.02	0.07	0.19	0.41	0.45	0.71	0.71	0.62	0.97	1.07	1.12	1.05	1.41	1.62	1.8	1.58
10	6	0.02	0.48	0.19	0.32	0.45	0.6	0.59	0.62	0.87	0.98	1.12	1.05	1.41	1.53	1.62	1.58
10	7	0.02	0.48	0.19	0.32	0.45	0.58	0.59	0.62	0.68	0.98	1.03	1.05	1.33	1.28	1.26	2.23
10	8	0.02	0.48	0.16	0.32	0.42	0.52	0.59	0.58	0.68	0.98	1.03	0.96	1.25	1.19	1.26	2.05
10	9	0.03	0.48	0.16	0.32	0.36	0.52	0.47	0.58	0.68	0.8	0.94	0.96	1.25	1.45	1.62	2.05
10	10	0.03	0.36	0.16	0.28	0.3	0.51	0.47	0.48	0.68	0.62	0.69	0.88	1.25	1.45	1.53	1.68
11	1	0.08	0.12	0.33	0.47	0.45	0.66	0.71	0.62	0.77	0.8	1.12	1.32	1.33	1.45	1.62	1.58	1.37	1.71	2.32
11	2	0.08	0.12	0.33	0.47	0.45	0.66	0.59	0.68	0.87	1.07	1.2	1.14	1.41	1.62	1.71	1.77	1.69	1.43	2.64
11	3	0.08	0.12	0.33	0.47	0.6	0.59	0.59	0.68	0.87	1.07	1.29	1.32	1.25	1.11	1.71	1.96	1.8	1.14	2.22
11	4	0.1	0.12	0.4	0.32	0.75	0.66	0.59	0.73	0.87	1.07	1.03	1.4	1.16	1.02	1.53	2.05	2.33	1.81	2.11
11	5	0.08	0.12	0.4	0.4	0.6	0.66	0.71	0.73	0.77	0.89	1.2	0.96	1.33	1.28	1.35	1.86	2.22	1.52	1.58
11	6	0.08	0.18	0.4	0.4	0.67	0.66	0.71	0.68	0.87	0.89	0.86	0.96	1.33	1.36	1.44	1.96	2.22	1.71	1.37
11	7	0.08	0.18	0.4	0.47	0.45	0.59	0.71	0.73	0.77	0.8	0.94	1.23	1.5	1.53	1.71	1.68	2.43	0.95	2.75
11	8	0.06	0.12	0.27	0.47	0.75	0.66	0.59	0.62	0.87	1.15	1.29	1.32	1.5	1.53	1.71	1.58	2.54	1.24	2.43
11	9	0.08	0.18	0.27	0.36	0.6	0.66	0.71	0.78	0.87	1.07	1.37	1.4	1	1.62	1.62	1.4	1.48	2.1	2.22
11	10	0.06	0.18	0.4	0.47	0.67	0.66	0.71	0.73	0.73	1.15	1.03	1.23	1.41	1.28	1.53	1.21	2.22	1.81	1.48
Total		5.6	9.98	27.61	47.24	58.45	69.28	75.9	81.42	91.23	100.08	110.02	125.41	145.18	153.97	84.31	90.57	78.02	47.98	33.8	17.71	18.1	18.61
No. of chickens		110	110	110	110	110	110	110	110	110	110	110	110	110	110	60	60	50	30	20	10	10	10
Weight of chicken (kg)		0.0507636	0.09	0.25	0.43	0.53	0.63	0.69	0.74	0.83	0.91	1	1.14	1.32	1.4	1.42	1.51	1.56	1.6	1.69	1.77	1.81	1.86

## Sheet: Summary weigh by week
Supplementary Data 1: Weekly weightings of 10 randomly-selected chickens from each of 11 representative flocks, from week 1 until week 22.
Week	Weight (kg/bird)	No. chickens
1	0.05	110
2	0.09	110
3	0.25	110
4	0.43	110
5	0.53	110
6	0.63	110
7	0.69	110
8	0.74	110
9	0.83	110
10	0.91	110
11	1	110
12	1.14	110
13	1.32	110
14	1.4	110
15	1.42	60
16	1.51	60
17	1.56	50
18	1.6	30
19	1.69	20
20	1.77	10
21	1.81	10
22	1.86	10
23	1.93	Not available, author's estimate
24	2	Not available, author's estimate
25	2.1	Not available, author's estimate
26	2.15	Not available, author's estimate
27	2.2	Not available, author's estimate
